# Supplementary material for: Body Mass Index Trajectory–Specific Changes in Economic Circumstances: A Person-Oriented Approach Among Midlife and Ageing Finns
Source: Int J Environ Res Public Health. 2020 May 22;17(10):3668. doi: 10.3390/ijerph17103668 (PMC7277894; doi:10.3390/ijerph17103668)
Supplement: Supplementary file 1 [file ijerph-17-03668-s001.zip]

Archive with 4 entries (4 files):
- Figure1_IJERPH.jpg
- Figure2_IJERPH.jpg
- Figure3_IJERPH.jpg
- ijerph-803737 - supplementary final.docx
